# Supplementary material for: A patient-specific treatment model for Graves’ hyperthyroidism
Source: Theor Biol Med Model. 2018 Jan 9;15:1. doi: 10.1186/s12976-017-0073-6 (PMC5759289; doi:10.1186/s12976-017-0073-6)
Supplement: Supplementary file 1 — Graves’ patients data. (XLSX 20 kb) [file 12976_2017_73_MOESM1_ESM.xlsx]

## Sheet: Sheet1
Patient 1	Normal range																		Patient-Specific Parameters					Interval Estimation
Time(days)		0	180	360	510	720	750	870	960	1140	1260	1500							k7=	0.168				RMSE_FT4_Min=	0.889
FT4 (pg/mL)	(0 -18)	27.3	11.18	10.59	11.03	23.13	18.22	13.31	12.35	11.77	11.18	11.03							N=	0.16	RMSE_FT4=	5.8687		RMSE_FT4_Max=	36.3975
TRAb(U/mL)	(0 -1)	4.8	1.1	1.4	1.3	3.8		1.4	0.8	0.7	0.6	0.5							kb=	3.006	RMSE_TRAb=	1.7335
																			kd=	0.093				RMSE_TRAb_Min=	0.1737
																			k3=	0.091855				RMSE_TRAb_Max=	15.7335
Patient 2
Time(days)		0	270	540	840	1140	1470	1950	2430	2790									k7=	0.2205
FT4 (pg/mL)	(0 -18)	27.9767	11.9457	11.6899	11.6899	12.1163	24.5659	12.1248	12.4574	12.3721									N=	0.21	RMSE_FT4=	8.3884
TRAb(U/mL)	(0 -1)	6.3	0.7		0.5	1.4	3.5	0.8	0.7	0.6									kb=	3.138	RMSE_TRAb=	2.3914
																			kd=	0.063
																			k3=	0.0932663
Patient 4
Time(days)		0	150	390	690	900	1980	2190	2370	3090	3150	3180	3480	3840	4110	4140			k7=	0.294
FT4 (pg/mL)	(0 -18)	35.05	13.71	12.5	12.72	11.95	26.58	10.74	11.73	12.28	15.03	15.8	14.59	13.6	24.93	16.9			N=	0.28	RMSE_FT4=	13.9683
TRAb(U/mL)	(0 -1)	8.4	0.5	0.3			17.7	3.2	0.5										kb=	5.891	RMSE_TRAb=	5.9177
																			kd=	0.061
																			k3=	0.11653
Patient 6
Time(days)		0	60	120	180	1380	1740	1830	2070	2190									k7=	0.0595
FT4 (pg/mL)	(0 -18)	17.45	18.66	23.94	16.9	12.72		12.83	12.17	10.96									N=	0.0566667	RMSE_FT4=	5.4953
TRAb(U/mL)	(0 -1)	1.7		2.8			1.8	4.5	3.7	2.5									kb=	11.996	RMSE_TRAb=	1.5111
																			kd=	0.1
																			k3=	0.0609853
Patient 13
Time(days)		0	120	180	210	300	450	780											k7=	0.10045
FT4 (pg/mL)	(0 -18)	32.51	12.12	4.86	8.3	10.21	10.36	10.67											N=	0.0956667	RMSE_FT4=	12.6008
TRAb(U/mL)	(0 -1)	2.87	1.2			0.33		0.2											kb=	4.661	RMSE_TRAb=	1.7186
																			kd=	0.0987
																			k3=	0.110996
Patient 15
Time(days)		0	90	450	540	720	990												k7=	0.0455
FT4 (pg/mL)	(0 -18)	34.06	38.79	11.4	10.74	12.83	13.05												N=	0.0433333	RMSE_FT4=	12.7901
TRAb(U/mL)	(0 -1)	1.3	1.3		0.4		0.2												kb=	3.046	RMSE_TRAb=	0.5783
																			kd=	0.094
																			k3=	0.120551
Patient 18
Time(days)		0	390	630	900	1170													k7=	0.399
FT4 (pg/mL)	(0 -18)	24.56	11.13	10.6	10.81	11.55													N=	0.38	RMSE_FT4=	8.6902
TRAb(U/mL)	(0 -1)	11.4	2.3	0.05	0.04	0.03													kb=	3.021	RMSE_TRAb=	7.4188
																			kd=	0.091
																			k3=	0.0817123
Patient 20
Time(days)		0	90	180	360	570	780												k7=	0.2625
FT4 (pg/mL)	(0 -18)	25.63	17.7	13.81	13.14	12.46	12.76												N=	0.25	RMSE_FT4=	0.889
TRAb(U/mL)	(0 -1)	7.5			0.7	0.6	0.6												kb=	4.95	RMSE_TRAb=	2.388
																			kd=	0.067
																			k3=	0.0853527
Patient 22
Time(days)		0	60	150	360	420													k7=	0.07945
FT4 (pg/mL)	(0 -18)	22.49	9.17	10.82	10.97	10.82													N=	0.0756667	RMSE_FT4=	5.217
TRAb(U/mL)	(0 -1)	2.27			0.03	0.03													kb=	5.054	RMSE_TRAb=	1.3762
																			kd=	0.077
																			k3=	0.0767508
Patient 23
Time(days)		0	30	60	150	300	450	540	720										k7=	0.42
FT4 (pg/mL)	(0 -18)	63.42	39.34	37.06	27.2	10.79	23.03	14.4	12.2										N=	0.4	RMSE_FT4=	22.3525
TRAb(U/mL)	(0 -1)	12	9.4	8.8	4.2	2.6	7.3		1.5										kb=	5.3023	RMSE_TRAb=	3.6925
																			kd=	0.075
																			k3=	0.210639
Patient 31
Time(days)		0	90	870	1350														k7=	0.0609
FT4 (pg/mL)	(0 -18)	26.43	20.43	11.5	11.36														N=	0.058	RMSE_FT4=	1.9892
TRAb(U/mL)	(0 -1)	1.74		0.45	0.43														kb=	11.8	RMSE_TRAb=	0.2303
																			kd=	0.07
																			k3=	0.0907471
Patient 32
Time(days)		0	90	210	390	480	600	780	960										k7=	0.0532
FT4 (pg/mL)	(0 -18)	37.43	18.47	14.1	21.82	12.3	10.82	10.59	11.84										N=	0.0506667	RMSE_FT4=	12.9674
TRAb(U/mL)	(0 -1)	1.52		0.82	1.36				0.33										kb=	6	RMSE_TRAb=	0.4709
																			kd=	0.073
																			k3=	0.129479
Patient 33
Time(days)		0	90	240	390	630	780												k7=	0.0455
FT4 (pg/mL)	(0 -18)	24.63	13.03	11.44	10.84	9.65	11.31												N=	0.0433333	RMSE_FT4=	5.7205
TRAb(U/mL)	(0 -1)	1.3			0.49		0.29												kb=	3.0486	RMSE_TRAb=	0.5844
																			kd=	0.099937
																			k3=	0.0875459
Patient 35
Time(days)		0	120	1110	1290	1920	2910												k7=	0.0658
FT4 (pg/mL)	(0 -18)	54.14	37.43	43.43	7.93	10.5	38.71												N=	0.0626667	RMSE_FT4=	18.6172
TRAb(U/mL)	(0 -1)	1.88		1.59			1.8												kb=	11.9846	RMSE_TRAb=	0.1737
																			kd=	0.0500199
																			k3=	0.183454
Patient 36
Time(days)		0	90	180	360	780	870	960	1050										k7=	0.05495
FT4 (pg/mL)	(0 -18)	36.06	20.1	11.81	9	36.37	22.35	12.73	10.73										N=	0.0523333	RMSE_FT4=	11.521
TRAb(U/mL)	(0 -1)	1.57		0.89	0.98	1.74	0.9		0.58										kb=	6	RMSE_TRAb=	0.391
																			kd=	0.0725
																			k3=	0.12452
Patient 37
Time(days)		0	210	450	690	810	930	1110											k7=	0.0644
FT4 (pg/mL)	(0 -18)	31.9	14.1	12.27	23.04	11.66	11.13	20.98											N=	0.0613333	RMSE_FT4=	7.1445
TRAb(U/mL)	(0 -1)	1.84	1.35	1.1	1.84		0.89	1.33											kb=	4.062	RMSE_TRAb=	0.2796
																			kd=	0.094805
																			k3=	0.110717
Patient 38
Time(days)		0	600	930	1560														k7=	0.0525
FT4 (pg/mL)	(0 -18)	38.98	8.33	10.51	10.67														N=	0.05	RMSE_FT4=	20.1566
TRAb(U/mL)	(0 -1)	1.5	0.31		0.36														kb=	6.2285	RMSE_TRAb=	0.6687
																			kd=	0.097883
																			k3=	0.137057
Patient 39
Time(days)		0	240	660	750	900	1080												k7=	0.05705
FT4 (pg/mL)	(0 -18)	28.49	9.12	23.33	12.5	10.98	10.72												N=	0.0543333	RMSE_FT4=	4.6745
TRAb(U/mL)	(0 -1)	1.63	1.21	1.9		0.72	0.66												kb=	3.241	RMSE_TRAb=	0.2273
																			kd=	0.095231
																			k3=	0.099531
Patient 48
Time(days)		0	120	600	1020														k7=	0.301
FT4 (pg/mL)	(0 -18)	28.14	10.43	10.71	10.36														N=	0.286667	RMSE_FT4=	13.222
TRAb(U/mL)	(0 -1)	8.6		0.5	0.5														kb=	3	RMSE_TRAb=	6.6136
																			kd=	0.099998
																			k3=	0.0939617
Patient 50
Time(days)		0	480	780															k7=	0.05425
FT4 (pg/mL)	(0 -18)	72.26	12.46	11.64															N=	0.0516667	RMSE_FT4=	36.3975
TRAb(U/mL)	(0 -1)	1.55	0.63	0.57															kb=	6.0589	RMSE_TRAb=	0.5666
																			kd=	0.0897
																			k3=	0.252311
Patient 55
Time(days)		0	90	390	1080	1170	1320	1650											k7=	0.2177
FT4 (pg/mL)	(0 -18)	27.01	10.03	8.99	40.28	12.4	10.79	11.36											N=	0.207333	RMSE_FT4=	7.3931
TRAb(U/mL)	(0 -1)	6.22		1.17	2.47			0.7											kb=	4.09	RMSE_TRAb=	2.1257
																			kd=	0.081
																			k3=	0.0903129
Patient 56
Time(days)		0	60	270	480	690													k7=	0.196
FT4 (pg/mL)	(0 -18)	25.72	14.18	11.52	10.35	11.29													N=	0.186667	RMSE_FT4=	6.7682
TRAb(U/mL)	(0 -1)	5.6			0.6	0.5													kb=	3	RMSE_TRAb=	3.0728
																			kd=	0.099962
																			k3=	0.0864094
Patient 57
Time(days)		0	240	510	690	1110													k7=	1.036
FT4 (pg/mL)	(0 -18)	30.39	10.87	10.64	9.87	10.72													N=	0.986667	RMSE_FT4=	10.0948
TRAb(U/mL)	(0 -1)	29.6	16.4	0.8		0.7													kb=	4.9205	RMSE_TRAb=	15.7355
																			kd=	0.098565
																			k3=	0.100642
Patient 60
Time(days)		0	180	360	600	720	870												k7=	0.06405
FT4 (pg/mL)	(0 -18)	23.92	8.01	9.73	23.93	10.82	10.12												N=	0.061	RMSE_FT4=	6.4561
TRAb(U/mL)	(0 -1)	1.83		1.29	1.53	0.83	0.73												kb=	3.2614	RMSE_TRAb=	0.3053
																			kd=	0.099936
																			k3=	0.0832643
Patient 65
Time(days)		0	240	570	810	1320													k7=	0.26355
FT4 (pg/mL)	(0 -18)	33.24	9.04	8.71	10.59	10.34													N=	0.251	RMSE_FT4=	12.9323
TRAb(U/mL)	(0 -1)	7.53	1.67	0.33	0.33	0.27													kb=	5.2942	RMSE_TRAb=	4.0565
																			kd=	0.093053
																			k3=	0.111071
Patient 70
Time(days)		0	180	300	360	540	720	1830											k7=	0.308
FT4 (pg/mL)	(0 -18)	35.4	9.38	8.97	31.22	9.87	9.87	9.79											N=	0.293333	RMSE_FT4=	1.7006
TRAb(U/mL)	(0 -1)	8.8	1.3	1.4	4.7	0.9	0.3	0.05											kb=	3.15	RMSE_TRAb=	1.5084
																			kd=	0.075
																			k3=	0.117841
Patient 73
Time(days)		0	60	180	390	570	840	960	1170	1410	1590	1860							k7=	0.34755
FT4 (pg/mL)	(0 -18)	21.93	18.14	11.43	10.29	10.36	22.21	12.36	11.36	10.86	10.93	11.07							N=	0.331	RMSE_FT4=	7.1611
TRAb(U/mL)	(0 -1)	9.93			1.07	0.8	4.07		0.33	0.03	0.03	0.02							kb=	6	RMSE_TRAb=	6.704
																			kd=	0.0725
																			k3=	0.0729128
