# Supplementary material for: A patient-specific treatment model for Graves’ hyperthyroidism
Source: Theor Biol Med Model. 2018 Jan 9;15:1. doi: 10.1186/s12976-017-0073-6 (PMC5759289; doi:10.1186/s12976-017-0073-6)
Supplement: Supplementary file 2 — RMSE interval estimation. (XLS 155 kb) [file 12976_2017_73_MOESM2_ESM.xls]

## Sheet: Foglio1
To be	sent to	Bala	and	Steve	Merrill
Graves'	disease	patients	Benvenga	Antonelli
																					Follow-up	Follow-up	Follow-up	Follow-up	Follow-up	Follow-up	Follow-up	Follow-up		Follow-up	Follow-up	Follow-up	Follow-up	Follow-up	Follow-up	Follow-up	Follow-up		Follow-up	Follow-up	Follow-up	Follow-up	Follow-up	Follow-up	Follow-up	Follow-up		Follow-up	Follow-up
					First visit	1st evid	1st evid	1st evid	1st evid	1st evid	1st evid	1st evid	1st evid	1st evid	1st evid	1st evid	1st evid	1st evid	1st evidence of hyperthyroidism									Therapy given									Therapy given									Therapy given
	Name	Name			by Benvenga	of hyperth	of hyperth	of hyperth	of hyperth	of hyperth	of hyperth	of hyperth	of hyperth	of hyperth	of hyperth	of hyperth	of hyperth	of hyperth	Therapy given
	Last	First	Gender	Birth date	Date	Date	FT3	FT3, nv	FT4	FT4, nv	TSH	TSH, nv	TRAb	TRAb, nv	TPOAb	TPOAb,nv	TgAb	TgAb,nv			Date	FT3	FT4	TSH	TRAb	TPOAb	TgAb			Date	FT3	FT4	TSH	TRAb	TPOAb	TgAb			Date	FT3	FT4	TSH	TRAb	TPOAb	TgAb			Date	FT3
1	A	R	F	Sept 01, 1972	Nov 03, 2006	Jan 2003	18.6	4,4 to 9,3 pM/L	37.7	10 to 25 pM/L	<0,01	0,37-4,2 mU/L	4.8	< 1 U/ml	568	< 100 U/ml	177	< 100 U/ml	MMI (4 tablets/d x 1 mo; then 3/d for 1 mo; then 2/d)		June 2003	6.6	15.7	0.74	1.1	375	123	From June to Dec 2003, MMI (1 tablet/d)		Dec 2003	6.1	14.9	1.2	1.4	Not done	Not done	On Dec 2003, MMI stopped		May, 2004	6.3	15.5	1.1	1.3	Not done	Not done	None		Dec, 2004	13.6
2	A	V	F	Nov 20, 1976	Dec 01, 2010	Feb, 2004	15.4	3,3 to 6, 6pM/L	33.6	9 to 21,9 pM/L	<0,01	0,25-5 mU/L	6.3	< 1 U/ml	144	< 10 U/ml	72	< 30 U/ml	MMI (6 tablets/d x 1 mo, decreased stepwise to 1/d)		Nov, 2004	4.7	14.8	1.6	0.7	36	17	MMI (continues 1 tablet/d)		Aug, 2005	4.3	14.5	1.3	Not done	Not done	Not done	MMI (continues 1 tablet/d)		June, 2006	4	14.5	1.2	0.5	Not done	Not done	MMI (continues 1 tablet/d)		April, 2007	4.6
3	B	D	F	Aug 03, 1962	Sept 12, 2006	March, 2004	15.2	3,9 to 7,3 pM/L	57.9	10,3 to 25,7 pM/L	Undetectable	0,2-4 mU/L	Not done		139	< 100 U/ml	27	< 100 U/ml	MMI (3 tablets/d x 2 mo, then decreased stepwise to 1/d)		Sept, 2004	5.7	17.2	0.88	Not done	106	31	MMI (continues 1 tablet/d)		May, 2005	4.4	16	1.6	Not done	67	14	MMI (continues 1 tablet/d)		March, 2006	4.2	15.3	3.3	Not done	Not done	Not done	MMI (continues 1 tablet/d)		Sep, 2006	4.4
4	B	B	M	July 06, 1954	June 24, 2009	June, 2000	20.3	3,3 to 7,3 pM/L	37.5	12 to 22 pM/L	<0,01	0,4-5 mU/L	8.4	< 1 U/ml	266	0-34 Uml	190	0-115 U/ml	MMI (4 tablets/d x 1 mo; then 3/d for 1 mo; then 2/d for 2 mo; then 1 t/d)		Nov, 2000	6	18.1	1.8	0.5	92	43	MMI (continues 1 tablet/d)		July, 2001	5.3	17	2	0.3	73	49	MMI stopped		Sept, 2002	5.9	17.2	1.9	Not done	Not done	Not done	None		Apr, 2003	5.2
5	B	G	F	May 02, 1968	Feb 11, 2015	Apr, 2005	24.7	2,7 to 6,4 pM/L	32.6	8 to 20 pM/L	Undetectable	0,4-4 mU/L	Not done		261	0-35 U/ml	Not done		MMI (3 tablets/d x 2 mo, then decreased stepwise to 1/d)		Oct, 2001	4.5	16.6	2.2	Not done	101	Not done	MMI (continues 1 tablet/d, until Aug, 2003)		March, 2003	4.8	16.2	2.3	Not done	Not done	Not done	MMI stopped		Nov, 2013	5.1	16	1.9	Not done	47	Not done	None		May, 2014	5.9
6	C.a	G	F	Nov 24, 1980	Dec 19, 2008	March, 2009	6.4	2,8 to 6,1 pM/L	18.5	9 to 19 pM/L	0.04	0,35-5 mU/L	1.7	< 1 U/ml	651	0-5,6 U/ml	76	0-4,1 U/ml	None		May, 2009	Not done	19.6	0.05	Not done	Not done	Not done	None		July, 2009	13.4	24.4	undetectable	2.8	Not done	Not done	MMI (1 tablet/d)		Sept, 2009	7.3	18	0.02	Not done	Not done	Not done	MMI increased (2 tablets/d). Stopped on June, 2011		Jan, 2013	5.3
7	C.o	G.	F	Nov 06, 1953	Sept 28, 2005	April, 2005	7.1	2,5 to 5,8 pM/L	18	9,1 to 23,8 pM/L	0.001	0,2-4 mU/L	Not done	< 14 U/ml	Not done	< 100 U/ml	Not done	< 100 U/ml	None		May, 2005	10.5	26.4	0.001	Not done	Not done	Not done	MMI ( 2 tablets/d x 1 mo, then 1 tablett/d)		Aug, 2005	4.5	15	0.01	Not done	1748	145	MMI (continues 1 tablet/d)		Nov, 2005	4.7	14.6	0.7	12	Not done	Not done	She decided to stop MMI		April, 2006	5.1
8	Co.	G.	F	Dec 19, 1961	Febr 01, 2013	Oct, 2012	15.2	3,3 to 8,2 pM/L	36	10,3 to 24,5 pM/L	0.01	0,4-4 mU/L	Not done	< 0,4 U/ml	3081	0-35 U/ml	14	0-40 U/ml	MMI (2 tablets/d x 1 mo, then 1 tablet/d).		March, 2013	11.7	21.9	< 0,005	2.8	2565	16	MMI increased to 2 tablets/d		July, 2014	4.5	12.1	6.5	0.2	1620	19	MMI stopped		Nov, 2014	5.3	14.5	2.3	Not done	490	37	None
9	C	N	F	Nov 05, 1970	May 25, 2005	Jul, 1999	12.6	2,4 to 6,9 pM/L	25.5	7,8 to 18 pM/L	Undetectable	0,4-5,6 mU/L	Not done		Not done	0-30 U/ml	Not done	0-100 U/ml	MMI (2 tabeltd/d x 2 mo, then 1 tablet/d)		Feb, 2000	4.6	15	1.8	Not done	Not done	Not done	MMI (continues 1 tablet/d)		Aug, 2001	4.4	14.9	2	Not done	Not done	Not done	MMI stopped		May, 2005	8.75	33.5	0.03	Not done	20	157	MMI (2 tablets/d x 1 mo, then 1 tablet/d)		Sept, 2005	4.8
10	DB	P	M	Dec 14, 1946	Jan 25, 2007	May, 1983	17.8	3 to 7,6 pM/L	41.2	11 to 22 pM/L	Undetectable	0,27-4,2 mU/L	Not done	< 1 U/ml	Not done	0-34 Uml	Not done	0-115 U/ml	MMI (4 tablets/d, lowered stepwise to 1 tablet/d). MMI stopped summer 1986		June, 1988	5.2	15.8	2.3	Not done	Not done	Not done	None		Nov, 2006	Not done	Not done	1.25	Not done	141	831	None		July, 2007	6	14.7	1.4	0.3	Not done	Not done	None		Oct, 2007	6.3
11	Dp	A	M	Jan 08, 1936	June 26, 2007	April, 1987	22.5	4,3 to 9,2 pM/L	38.3	7,8 to 18 pM/L	<0,01	0,2-4,5 mU/L	Not done		190	< 100 U/ml	63	< 100 U/ml	MMI (4 tablets/d x 1 mo; then 3/d for 1 mo; then 2/d for 2 mo; then 1 t/d)		Mov, 1987	7.4	16	0.88	Not done	119	40	MMI (continues 1 tablet/d). Stopped 1990		May, 1999	6.2	15.5	0.94	Not done	Not done	Not done	None		Oct, 2005	5.6	15.9	0.8	Not done	Not done	Not done	None		June, 2007	4.1
12	F	C	F	July 23, 1955	July 03, 2008	Feb, 2008	21.8	2,4 to 7,4 pM/L	49.5	9 to 24,4 pM/L	< 0,001	0,4-4 mU/L	Not done		63	< 100 U/ml	136	< 100 U/ml	MMI (1 tablet/d)		June, 2008	14.5	41.4	< 0,05	Not done	11	79	MMI (increased to 2 tablets/d)		Sept, 2008	9.7	28.3	0.01	Not done	Not done	Not done	MMI (continues 2 tablet/d)		Dec, 2008	4.9	14.3	2.5	Not done	Not done	Not done	MMI (lowered to 1 tablet/d)		May, 2009	4.5
13	F	R	F	Sept 09, 1974	May 26, 2006	Nov, 2005	18.7	2,5 to 8,9 pM/L	42.8	9,4 to23,8 pM/L	<0,01	0,2-4,5 mU/L	4.3	< 1,5 U/ml	422	0-34 U/ml	188	0-115 U/ml	MMI (3 tablets/d)		March, 2006	7.7	16.1	0.12	1.8	200	89	MMI (continues 3 tablets/d)		May, 2006	4.1	6.6	14.2	Not done	Not done	Not done	MMI (lowered to 1 tablet/d)		June, 2006	4.3	11.1	4.9	Not done	Not done	Not done	MMI (continues 1 tablet/d)		Sept, 2006	4.4
14	F	M	F	Sept 03, 1949	June, 2013	March, 2013	11.8	3,3 to 8,2 pM/L	29.1	12 to 22 pM/L	< 0,005	0,27-4,2 mU/L	Not done		14.6	0-16 U/ml	255	0-100 U/ml	MMI (2 tablets/d)		June, 2013	7.3	20.4	0.01	Not done	Not done	Not done	MMI (continues 2 tablets/d)		Oct, 2013	5	15.6	0.97	Not done	6.8	84	MMI (lowered to 1 tablet/d)		April, 2014	5.3	15.6	1.2	Not done	Not done	Not done	MMI stopped		Oct, 2014	5.3
15	G	G	F	Febr 26, 1988	June 30, 2010	March, 2010	13.5	2,8 to 6,2 pM/L	33.6	9 to 19 pM/L	0.001	0,35-4,9 mU/L	1.3	< 1 U/ml	12	0-5,6 U/ml	6.3	0-4,1 U/ml	MMI not taken for fear of side-effects		June, 2010	14.6	37.9	< 0,001	1.3	14	Not done	MMI (3 tablets/d x 2 mo, 2tab/d x 2 mo, then 1 t/d))		June, 2011	3.86	13	1.2	Not done	Not done	Not done	MMI (continues 1 tablet/d)		Sept, 2011	3.5	12.4	1.9	0.4	1.2	1.4	MMI stopped		March, 2012	4.2
16	L	M	M	May 31, 1963	Dec 20, 2006	Sept 2005	21.1	3,5 to 7,8 pM/L	56	10,3 to 24,5 pM/L	0.01	0,4-4 mU/L	Not done	< 9 U/ml	318	0-35 U/ml	1033	0-40 U/ml	MMI (2 tablets/d x 2 mo, then 1 tabelt/d)		Aug, 2006	4.95	16.8	2.73	4	22	94	MMI (1 tablet/d)		Dec, 2006	3.9	12	3.7	Not done	Not done	Not done	I said to stop MMI		May, 2006	4.2	14.7	2.1	2.1	Not done	Not done	None		Jan, 2007	4.2
17	L	G	F	July 07, 1955	Sept 14, 2005	Jan, 1999	19	3,3 to 7,4 pM/L	41.7	9 to 23,2 pM/L	< 0,01	0,43-4,8 mU/L	Not done		410	< 100 U/ml	122	< 100 U/ml	MMI (2 tablets/d x 3mo, then 1 tablet/d). Stopped Sept, 2000		March, 2001	4.8	15.1	1	Not done	42	19			July, 2003	5.2	14.8	1.5	Not done	Not done	Not done	None		Sept, 2005	5.1	14.9	1.2	Not done	Not done	Not done	None		April, 2006	5.6
18	O	A	F	Nov 13, 1946	Feb 01, 2006	Aug, 2003	9.5	3,2 to 7 pM/L	27.2	10,6 to 21 pM/L	<0,01	0,25-4 mU/L	11.4	< 1 U/ml	29	0-34 U/ml	266	0-115 U/ml	MMI (3 tablets/d x 2 mo, then decreased stepwise to 1/d)		Sept, 2004	5.1	14.5	2.76	2.3	15	86	MMI (continues 1 tablet/d)		May, 2005	4.8	14	2.9	< 0,1	12	55	MMI (continues 1 tablet/d)		Feb, 2006	4.8	14.2	2.9	< 0,1	Not done	Not done	MMI stooped		Nov, 2006	5
19	P	V	F	Feb 19, 1982	May 05, 2014	Nov, 2012	16.9	3,3 to 6, 6pM/L	33.8	9 to 21,9 pM/L	0.01	0,25-5 mU/L	Not done	< 1,5 U/ml	24.3	0-5,6 U/ml	8.8	0-4,1 U/ml	MMI (2 tabeltd/d )		Jan, 2013	7.5	21.4	0.01	Not done	7.4	6	MMI (lowered to 1 tablet/d)		May, 2013	4.1	13.7	0.66	Not done	Not done	Not done	MMI (continues 1 tablet/d)		Feb, 2014	4	13.9	0.94	2.5	Not done	Not done	MMI (continues 1 tablet/d)		May, 2014	8.4
20	P	E	F	March 02, 1994	Febr, 2011	Nov, 2010	19.6	3,3 to 8,2 pM/L	34	9,1 to 23,8 pM/L	0.001	0,27-4,2 mU/L	7.5	< 1 U/ml	120	0-5,6 U/ml	138	0-4,1 U/ml	MMI (6 tablets/d x 1 mo, decreased stepwise to 1/d)		Feb, 2011	7.5	23.4	0.34	Not done	Not done	Not done	MMI (continues with 2 tablets/d)		May, 2011	7	18.2	0.69	Not done	Not done	Not done	MMI (lowered to 1 tablet/d)		Nov, 2011	6.6	17.3	1.4	0.7	6.4	1.5	MMI (continues 1 tablet/d)		June, 2012	6.2
21	R	R2	F	May 10, 1947	Nov 05, 2014	Sept 2014	13.9	3 3 to 8,2 pM/L	49	11 to 22,5 pM/L	0.006	0,4-5 mU/L	6.1	< 1 U/ml	326	0-13 U/ml	827	0-35 U/ml	None		Nov, 2014	29.6	54	Not done	6.6	Not done	Not done	Started MMI (3 tablets/d)		March, 2015	4.9	13.5	0.06	Not done	Not done	Not done	MMI (lowered to 1 tablet/d)
22	R	C	F	Nov 28, 1955	Dec 28, 2008	Oct ,2008	10.2	2,8 to 6,9 pM/L	29.8	9,1 to 23,8 pM/L	< 0,01	0,25-5 mU/L	3.4	< 1,5 U/ml	Not done		Not done		MMI (3 tablets/d )		Dec, 2008	4.1	12	6.05	Not done	Not done	Not done	MMI (lowered to 1 tabelt/d)		March, 2009	4.3	14.2	1.83	Not done	Not done	Not done	MMI (continues 1 tablet/d)		Oct, 2009	4.6	14.4	1.6	< 0,1	Not done	Not done	MMI stooped		Dec, 2010	4.15
23	V	M	F	May 28, 1966	June 29, 2011	Oct, 2012	30.2	3,6 to 6,9 pM/L	69.8	10,3 to 21,9 pM/L	< 0,004	0,27-4,2	12	< 1 U/ml	507	0-16 U/ml	213	0-100 U/ml	MMI (4 tablets/d x 1 mo, decreased stepwise to 1/d)		Nov, 2012	14	44.4	0.005	9.4	Not done	Not done	MMI was taken irregularly (fear of side effects)		Dec, 2012	11.3	42	0.005	8.8	Not done	Not done	MMI taken less irregularly		March, 2013	9.5	31.6	Not done	4.2	Not done	Not done	MMI (took (2 tablets/d). Continues so.		Aug, 2013	4
24	C	E	F	Jan 03, 1927	March 26, 2015	Jan, 1990	16.4	3,3 to 6, 6 pM/L	39.3	9 to 24,4 pM/L	Undetectable	0,25-4 mU/L	5.5	< 1 U/ml	Not done			Not done	MMI (4 tablets/d, lowered stepwise to 1 tablet/d)		June, 1992	3.9	12.7	2.8	< 0,1	Not done	Not done	MMI stopped		Nov, 2014	3	13.8	5	Not done	Not done	Not done	None		Feb, 2015	3	12.7	9.8	Not done	Not done	Not done	I prescribed L-T4 (100 mcg/d)
25	M	E	F	Oct 10, 1966	Nov, 2005	May, 1991	26.6	2,2 to 7,2 pM/L	60.5	10,3 to 25,7 pM/L	Undetectable	0,43-4,8 mU/L	22	< 10 U/ml	122	< 50 U/ml	139	< 50 U/ml	MMI (6 tablets/d, lowered stepwise to 1 tablet/d)		Aug, 1991	10.2	27	0.1	Not done	37	46	MMI (continues 2 tablets/d x 1 mo, then 1 tabelt/d)		Jan, 1992	4.4	14.5	0.89	Not done	Not done	Not done	MMI (continues 1 tablet/d)		Dec, 1992	4.1	14.2	1.5	Not done	24	16	MMI (continues 1 tablet/d)		Sept, 1993	3.8
26	C	S	F	Dec 03, 1978	July, 1999	July 1996	17.7	2,8 to 7,7 pM/L	49.3	11 to 24 pM/L	< 0,01	0,25-5 mU/L	Not done		9421	0 to 10 U/ml	904	0 to 50 U/ml	MMI (4 tablets/d, lowered stepwise to 1 tablet/d)		May, 1997	4.2	17.5	1.4	Not done	5200	635	MMI (continues 1 tablet/d)		March, 1998	13.1	41.8	0.01	Not done	2880	2878	MMI (3 tab/d, lowered stepwise to 1 tab/d)		Sept, 1998	3.8	16.9	Not done	Not done	Not done	Not done	MMI (continues 1 tablet/d)		July, 1999	8.4
27	P	C	F	44 yrs at 1st visit	July, 1994	April, 1992	15.8	4,3 to 10,6 pM/L	31.7	10,2 to 31,7 pM/L	< 0,01	0,25-5 mU/L	Not done		150	0 to 50 U/ml	210	0 to 50 U/ml	MMI (4 tablets/d, lowered stepwise to 1 tablet/d). Stopped Oct, 1993		Nov, 1993	6.5	20.3	3.2	Not done	77	53	None		July, 1994	6.2	19.1	2.5	Not done	Not done	Not done	None		Jan, 1995	6.1	18.8	2.6	Not done	44	39	None
28	C	D	F	Aug 31, 1973	Dec, 1997	Jan 1992	21.2	3,3 to 6, 6 pM/L	40.6	9 to 24,4 pM/L	Undetectable	0,4-5,6 mU/L	Not done	< 1 U/ml	Not done	< 100 U/ml	Not done	< 100 U/ml	MMI (4 tablets/d, lowered stepwise to 1 tablet/d)		Sept, 1992	4.5	14	2.8	Not done	Not done	Not done	MMI (continues 1 tablet/d). Stopped May, 1994		Dec, 1995	11.6	30.4	undetectable	7.6	286	17	MMI (3 tab/d, lowered stepwise to 1 tab/d)		Sept, 1996	4.3	14	2.4	Not done	Not done	Not done	MMI (continues 1 tablet/d)		Dec, 1997	7.7
29	CR	P	M	34 yrs at 1st visit	May, 1997	July, 1996	7.9	3,4 to 6,4 pM/L	26.1	10,3 to 25,7 pM/L	< 0,01	0,4-4 mU/L	Not done		6	< 10	180	0-100	MMI (2 tablets/d x 2 mo, then lowered to 1 tablet/d)		Nov, 1996	7.1	23.4	0.05	Not done	2.1	92	MMI (increased to 2 tablets/d)		May, 1997	3.95	8.9	9.6	Not done	Not done	Not done	MMI stopped		Oct, 1997	6.3	18.3	1.2	Not done	1.7	32	None		Nov, 1998	6.1
30	DM	L	F	Jan 06, 1951	Feb, 1993	July, 1989	36	3,2 to 8,1 pM/L	44.1	9 to 25 pM/L	Undetectable	0,36-3,2 mU/L	Not done		1710	< 30 U/ml	1443	< 50 U/ml	MMI (6 tablets/d, lowered stepwise to 1 tablet/d)		Oct, 2010	6.4	11.7	0.1	Not done	1443	Not done	MMI (continues 2 tablets/d)		Feb, 1990	4.6	9.2	Not done	Not done	Not done	Not done	She decided to stop MMI		Aug, 1990	5.5	13.4	Not done	Not done	Not done	Not done	None		Oct, 1990	Not done
31	S	D	M	38 yrs at 1st visit	Aug, 1998	June, 1992	20	3,4 to 6,4 pM/L	37.5	10,3 to 25,7 pM/L	Undetectable	0,25-5 mU/L	17.4	< 10 U/ml	311	< 50 U/ml	Negative	< 50 U/ml	MMI (4 tablets/d x 1 mo, lowered stepwise to 1 tab/d)		Sept, 1992	12.4	29.1	undetectable	Not done	Not done	Not done	MMI (2 tab/d x 1 mo, then 1 tab/d). Stopped Oct, 1994		Nov, 1994	4.1	16.6	2.3	4.5	Negative	Negative	None		Aug, 1998	4.6	16.4	1.8	4.3	Not done	Not done	None
32	G	C	F	53 yrs al 1st visit	May, 1995	April, 1994	22.8	2,8 to 6,4 pM/L	49.3	10,3 to 24,4 pM/L	< 0,01	0,4-5,6 mU/L	15.2	< 10 U/ml	Not done		Not done		MMI (6 tablets/d x 1 mo, decreased stepwise to 1/d)		July, 1994	7.2	25	0.01	Not done	Not done	Not done	MMI (3 tab/d, lowered stepwise to 1/d)		Nov, 1994	5.3	19.4	0.51	8.2	Not done	Not done	MMI (continues 1 tablet/d)		May, 1995	8.8	29.3	< 0,01	13.6	Not done	Not done	MMI (2 tablets/d x 1 mo, then 1 tablet/d)		Aug, 1995	4.7
33	S	P	F	Oct 21, 1959	Jan, 1997	Oct 1996	10.1	2,3 to 7,7 pM/L	36	9,4 to 26 pM/L	< 0,01	0,43-4,8 mU/L	11.7	< 9 U/ml	Negative	0 to 50 U/ml	222	0 to 50 U/ml	MMI (4 tablets/d x 1 mo, lowered stepwise to 1 tab/d)		Jan, 1997	4.3	18.5	0.01	Not done	Not done	Not done	MMI (2 tab/d x 1 mo, then 1 tab/d)		June, 1997	4	16.1	0.46	Not done	Not done	Not done	MMI (continues 1 tablet/d)		Nov, 1997	3.5	15.2	Not done	4.4	23	35	MMI (continues 1 tablet/d)		July, 1998	3.2
34	S	G	M	Febr 02, 1947	Sept, 1995	March, 1960	Unavailab	Unavailab	Unavailab	Unavailab	Unavailab	Unavailab	Unavailab	Unavailab	Unavailab	Unavailab	Unavailab	Unavailab	Doesn't remember		Jan, 1993	8,6 (2,8 to 6,4)	27,5 (10,3 to 24,4)	undetectable	Not done	1430 (<100 U/ml)	Negative (<100U/ml)	MMI (2 tab/d x 1 mo, then 1 tab/d)		June, 1993	4.9	17.4	0.01	Not done	Not done	Not done	MMI (continues 1 tab/d). Stopped July, 1994		Sept, 1995	15.6	34.5	0.01	Not done	1120	256	MMI (3 tab/d, lowered stepwise to 1/d).		Jan, 1996	4.6
35	M	S	F	Oct 07, 1952	May, 2000	Dec 1991	18.4	3,3 to 6, 6 pM/L	75	9 to 24,4 pM/L	Undetectable	0,43-4,8 mU/L	16.9	< 9 U/ml	190	< 50 U/ml	943	< 50 U/ml	MMI ( 6 tab/d, lowered stepwise to 1 tab/d)		April, 1992	9.3	51.6	undetectable	Not done	Not done	Not done	MMI (3 tab/d, lowered stepwise to 1/d). Stopped Spring 1993		May, 1995	17.4	60	undetectable	14.3	120	631	MMI (6 tab/d, decreased stepwise to 2 tab/d)		Nov, 1995	3.7	10.3	8	Not done	Not done	Not done	MMI (lowered to 1 tab/d). Stopped Summer 1996		Aug, 1997	3.8
36	G	M	F	Aug 12, 1952	Oct, 2003	May 1991	20	4,3 to 9,2 pM/L	67	10,2 to 31,7 pM/L	Undetectable	0,4-5 mU/L	14.1	< 9 U/ml	1129	< 100 U/ml	2120	< 100 U/ml	MMI ( 6 tab/d, lowered stepwise to 1 tab/d)		Aug, 1991	12.5	35.8	undetectable	Not done	Not done	Not done	MMI (3 tab/d, lowered stepwise to 1/d)		Nov, 1991	7.1	19.6	Not done	8	862	1044	MMI (1 tab/d)		May, 1992	5.6	14.1	3.7	8.8	Not done	Not done	MMI stopped		July, 1993	24
37	D'A	A	M	Apr 21, 1973	Oct, 1999	Nov, 1997	13.4	3,1 to 8,3 pM/L	44.2	11,6 to 26 pM/L	< 0,01	0,4-5,6 mU/L	18.4	< 10 U/ml	128	0-30 U/ml	66	0-100 U/ml	MMI (3 tab/d x 1 mo, decreased stepwise to 1 tab/d)		June, 1998	6.8	20.9	0.6	13.5	103	32	MMI (continues 1 tab/d)		Feb, 1999	6.2	18.5	0.87	11	Not done	Not done	MMI (1 tab/d). Stopped July, 1999		Oct, 1999	16.5	32.6	0.01	18.4	325	104	MMI (2 tab/d x 2 mo, then 1 tab/d)		Feb, 2000	6.2
38	P	F	F	July 28, 1971	Oct, 2003	June 1999	10.4	2,8 to 6,4 pM/L	51.3	10,3 to 24,4 pM/L	< 0,01	0,43-4,8 mU/L	13.5	< 9 U/ml	Negative	< 100 U/ml	317	< 100 U/ml	MMI (4 tablets/d x 1 mo, lowered stepwise to 1 tab/d)		Feb, 2001	3.7	12	3.9	2.8	Not done	Not done	MMI stopped		Jan, 2002	4.5	14.8	1.8	Not done	Not done	Not done	None		Oct, 2003	4.2	15	Not done	3.2	Not done	Not done	None
39	S	C	F	May 31, 1972	Ott, 1995	Nov, 1993	23.8	2,8 to 7,7 pM/L	36.4	11 to 24 pM/L	Undetectable	0,4-5,6 mU/L	16.3	< 10 U/ml	Not done		Not done		MMI (4 tablets/d x 1 mo, lowered stepwise to 1 tab/d)		July, 1994	3.2	13.5	3.6	12.1	Not done	Not done	MMI (1 tab/d). Stopped Aug, 1995		Sept, 1995	14.1	30.3	undetectable	19	Not done	Not done	MMI (3 tab/d x 1 mo, 2 tab/d x 1 mo, then 1 tab/d)		Dec, 1995	4.8	17.5	undetectable	Not done	Not done	Not done	MMI (1 tab/d)		May, 1996	4.1
40	C	G	M	Nov 27, 1957	Dec, 1995	Feb, 1992	18	3,3 to 8,2 pM/L	36.8	9,4 to 25 pM/L	undetectable	0,25-4 mU/L	Not done		Not done		Not done		MMI (3 tab/d x 1 mo, decreased stepwise to 1 tab/d)		Nov, 1993	6	18.2	1.1	Not done	Not done	Not done	MMI (1 tab/d). Stopped Febr, 1994		Dec, 1995	11.8	31.9	undetectable	Not done	Not done	Not done	MM (2 tab/d x 2 months, then 1 tab/d)		March,1996	7	23.4	undetectable	Not done	Not done	Not done	MMi (continued 1 tab/d).		July, 1996	5.3
41	P	A	M	June 04, 1968	Aug, 1998	Nov, 1994	23.3	2,8 to 7,1 pM/L	82.9	11,8 to 24,6 pM/L	Undetectable	0,25-5 mU/L	Not done		159	<50 U/ml	35	<50 U/ml	MMI (6 tablets/d x 3 weeks, reduced stepwise to 1 tab/d)		Febr, 1995	15.3	46.7	undetectable	Not done	Not done	Not done	MMI (4 tablets/d x 1 mo, then 3 tab/d x 1 mo, 2 x 1 mo, then 1 tab/d)		Oct, 1995	3.7	16.2	2.5	Not done	112	34	MMI continues 1 tablet/d), Stopped march, 1996		Aug, 1998	3.9	16.8	2	Not done	90	29	None		Feb, 1999	4
42	M	V	M	Aug 20, 1946	July, 2004	Jan, 1998	10.1	3,3 to 7,4 pM/L	29.3	9 to 23,2 pM/L	< 0,01	0,4-5 mU/L	Not done		182	< 100 U/ml	Negative	< 100 U/ml	MMI (2 tab/d x 2 mo, then 1 tab/d)		Sept, 1998	5.1	16	0.57	Not done	Not done	Not done	MMI (continues 1 tablet/d)		July, 1999	4.2	15.6	Not done	Not done	Not done	Not done	MMI (continues 1 tab/d). Stopped April, 2000		July, 2004	4	14.1	2.8	Not done	83	56
43	G	M	M	Jan 18, 1976	Sept, 2001	June 1997	7.7	3,4 to 6,4 pM/L	26.2	10,3 to 25,7 pM/L	< 0,01	0,25-4 mU/L	Not done		Negative	< 10 U/nl	Negative	0-100 U/ml	None		Aug, 1997	12.4	32.8	undetectable	Not done	Not done	Not done	MMI (3 tablets/d x 1 month, decreased stepwise to 1 tab/d)		March, 1998	4.8	16.7	0.82	Not done	Not done	Not done	MMI (continues 1 tab/d)		Nov, 1998	10.8	31.6	0.01	Not done	Not done	Not done	MMI (3 tab/d, lowered stepwise to 1 tab/d)		March, 1999	4.5
44	D'A	G	M	Jan 02, 1948	Dec, 1997	April, 1995	21	2,8 to 7,7 pM/L	39.5	11 to 24 pM/L	< 0,01	0,43-4,8 mU/L	Not done		not done		Not done		MMI (4 tablets/d, lowered stepwise to 1 tab/d)		March, 1996	5.2	15.4	1.4	Not done	Not done	Not done	MMI stopped on Jan, 1996		Dec, 1997	11.9	29.6	0.01	Not done	Not done	Not done	MMI (3 tab/d, lowered stepwise to 1 tab/d)		Sept, 1998	3.1	13	2.4	Not done	Not done	Not done	MMi (continued 1 tab/d). Stopped March, 1999		April, 1999	3.5
45	V	A	M	Oct 30, 1954	Dec, 2003	Dec, 2000	13.4	3,1 to 6,1 pM/L	43.1	9 to 24,4 pM/L	< 0,01	0,23- 4 mU/L	Not done		Not done	<50 U/ml	Not done	< 50 U/ml	MMI (3 tabets/d x 1 mo, 2 tabelts/d x 2 mo, then 1 tabelt/d)		July, 2001	3.9	14.3	0.5	Not done	Not done	Not done	MMI (continues 1 tablet/d). Stopped Feb, 2002		April, 2002	4.6	15.8	1.5	Not done	Not done	Not done	None		Dec, 2003	4.7	15.5	1.6	Not done	26	27	Lost to follow-up
46	G	R	F	Nov 05, 1960	April, 1995	Oct, 1993	16.1	3,3 to 8,2 pM/L	50.2	9,4 to 25 pM/L	undetectable	0,43-4,8 mU/L	Not done		Negative	<50 U/ml	Negative	< 50 U/ml	MMI (4 tab/d, decreased stepwise to 1 tab/d)		Aug, 1994	3.6	12.8	2.9	Not done	Not done	Not done	MMI (1 tab/d)		April, 1995	3.6	15.4	Not done	Not done	Not done	Not done	Stopped MMI		Feb, 1996	19	50.3	undetectable	Not done	Not done	Not done	MMI ( 4 tab/d x 1 mo, 3/d x 1 mo, 2/d x 1 mo, then 1 t/d)		May, 1996	7.4
47	B	A	M	Apr 29, 1927	July, 1998	April, 1995	12	2,8 to 6,4 pM/L	46	10,3 to 24,4 pM/L	undetectable	0,2-4,5 mU/L	Not done		360	< 100 U/ml	3995	< 100 U/ml	MMI (4 tab/d, reduced stepwise to 1 tab/d)		March, 1996	9.5	30.2	undetectable	Not done	300	> 5000	MMI (increased to 3 tab/d, decreased stepwise to 1 tab/d). Stopped Sept, 1997		Oct, 1997	4.4	16.3	1.3	Not done	184	3121	None		July, 1998	4.2	16	Not done	Not done	Not done	Not done	None
48	B	A	F	June 02, 1926	Jan, 2001	May, 1999	8.9	2,1 to 6,7 pM/L	39.9	10,3 to 25,7 pM/L	undetectable	0,2-4,5 mU/L	8.6	< 1 U/ml	34	< 50 U/ml	194	< 50 U/ml	MMI (3 tab/dx 1 mo, reduced stepwise to tab/d)		Sept, 1999	3	15.1	0.03	Not done	Not done	Not done	MMI (continues 1 tab/d). Stopped Nov, 2000		Jan, 2001	3.6	15.5	1.6	0.5	Not done	Not done	None		March, 2002	3.3	15	1.9	0.5	Not done	Not done	None
49	C	G	F	Febr 26, 1969	May, 1996	Dec, 1993	16.5	2,8 to 7,7 pM/L	35.1	11 to 24 pM/L	< 0,01	0,4-5,6 mU/L	Not done		Not done		Not done		MMI (4 tabelts/d, lowered stepwise to 1 tablet/d). Stooped Jan, 1994		May, 1995	14.3	32.9	undetectable	Not done	Not done	Not done	MMI (2 tab/d x 1 mo, then 1 tab/d)		Sept, 1995	3.8	14.7	0.02	Not done	Not done	Not done	MMI (continues 1 tab/d)		May, 1996	3.6	14.3	2.5	Not done	Not done	Not done	MMI stopped		Feb, 1997
50	C	G	F	Aug 16, 1973	Sept, 2002	Feb, 1999	33.8	4 to 8,6 pM/L	90	9,9 to 23,4	Undetectable	0,25- 5 mU/L	15.5	< 10 U/ml	"Negative"	< 100 U/ml	"Negative"	< 100 U/ml	MMI (6 tabets/d, lowered stepwise to 1 tablet/d). Stopped July, 2001		Nov, 2001	6.2	16.6	1.9	6.3	"Negative"	"Negative"	None		Sept, 2002	6	15.6	2.2	5.7	Not done	Not done	None
51	D	F	M	Dec 23, 1953	March, 2003	April, 2001	27.5	4 to 8,3 pM/L	45.8	9 to 23,2	< 0,01	0,27-4,2 U/ml	Not done		742	< 40 U/ml	Negative	0-100 U/ml	MMI (6 tablets/d, lowered stepwise to 1 tab/d) Stopped Sept, 2002		Oct, 2002	6.4	19.5	0.75	Not done	433	166	None		March, 2003	10.1	29.5	0.01	Not done	568	203	MM (2 tab/d x 2 months, then 1 tab/d)		Aug, 2003	5.9	15.3	Not done	Not done	Not done	Not done	MMI (continues 1 tab/d)		April, 2004	5.2
52	Z	C	F	May 25, 1978	Oct, 2004	Oct, 2001	25	3,2 to 6 pM/L	44.2	9 to 21,9 pM/L	< 0,01	0,25-4 mU/L	Not done		11	0-34 U/ml	72	0-115 U/ml	MMI (4 tablets/d x 1 mo, 3 tab/dx 2 mo, 2 tab/d x 2 mo, then 1 tab/d).		June, 2003	3.7	11.5	7.2	Not done	14	58	MMI stopped		Feb, 2004	4.2	14.9	2.1	Not done	Not done	Not done	None		Oct, 2004	4.2	14.7	2.2	Not done	Not done	Not done
53	R	F	M	Sep 23, 1985	Feb, 2002	Feb, 2002	17.9	4,4 to 9,3 pM/L	35.7	10 to 25 pM/L	< 0,01	0,4-4 mU/L	Not done		16	0-30 U/ml	101	< 50	MMI (3 tab/d x 1 mo, decreased stepwise to 1 tab/d)		April, 2002	10.6	27.8	undetctable	Not done	Not done	Not done	MMI (from 2 to 1 tab/d)		July, 2002	5.4	19.2	0.02	Not done	13	76	MMI (continues 1 tab/d)		Jan, 2003	4.3	16.1	1.86	Not done	Not done	Not done	MMI (continues 1 tab/d). Stopped Nov, 2003		Dec, 2003	4.8
54	D	S	F	Aug 24, 1953	May, 1999	May, 1999	12	2,8 to 7,1 pM/L	44	11,8 to 24,6 pM/L	Undetectable	0,4-5,6 U/ml	Not done		23.7	0 to 10 U/ml	negative	< 40 U/ml	MMI (3 tab/d x 1 mo, decreased stepwise to 1 tab/d)		Aug, 1999	6.8	23.3	< 0,01	Not done	Not done	Not done	MMI (continues with 1 tab/d)		Oct, 1999	10	32.5	undetectable	Not done	57	Not done	MMI (increased to 2 tab/d)		Jan, 2000	5.4	15.5	undetectable	Not done	Not done	Not done	MMI lowered to 1 tab/d		June, 2000	4.7
55	D'A	A	F	Feb 18, 1952	March, 1999	March, 1999	8	2,9 to 7,7 pM/L	25.2	11,6 to 23,2 pM/L	< 0,01	0,4-4 mU/L	50	< 9 U/ml	2300	< 100 U/ml	27	0-100 U/ml	None		May, 1999	11.4	32.7	undetectable	Not done	Not done	Not done	MMI (3 tablets/d x 1 month, decreased stepwise to 1 tab/d)		Sept, 1999	3.6	14.8	0.05	Not done	990	20	MMI (continues with 1 tablet/d)		June, 2000	3.2	13.7	3.9	10.5	Not done	Not done	MMI stopped		May, 2002	13.9
56	L	T	F	Dec 06, 1945	Oct, 2008	Aug, 2003	8.8	2,8 to 6,4 pM/L	34.3	10,3 to 24,4 pM/L	< 0,01	0,4-5 mU/L	5.6	< 1 U/ml	547	0 to 10 U/ml	174	0 to 100 U/ml	MMI (3 tablets x1 mo, lowered stepwise to 1 tablet/d).		Oct, 2003	4.9	19.5	undetectable	Not done	Not done	Not done	MMI (continues with 1 tablet/d)		May, 2004	4	16.1	2.5	Not done	182	93	MMI (continues with 1 tablet/d)		Dec, 2004	3.5	14.6	3.1	0.6	Not done	Not done	MMI stopped		Sept, 2004	4.5
57	M	A	F	May 17, 1942	Feb, 2005	March, 2003	22.6	3,2 to 7 pM/L	40.5	10,3 to 24,5 pM/L	< 0,01	0,4-5 mU/L	29.6	< 1 U/ml	10840	0 to 10 U/ml	98	< 40 U/ml	MMI (4 tab/d x 1 mo, 3 x 1mo, 2x2 mo, then 1 tab/d)		Nov, 2003	4.5	15.3	Not done	16.4	Not done	Not done	MMI (continues with 1 tablet/d)		Aug, 2004	4.8	15	1.9	0.8	5655	62	MMI (continues with 1 tablet/d)		Feb, 2005	3.9	14	3.3	Not done	Not done	Not done	MMI stopped		April, 2006	4.4
58	P	MN	F	Jan 24, 1956	Jan, 2009	April, 2004	23	2,2 to 5,2 pM/L	70	9,1 to 23,8 pM/L	< 0,01	0,4-4 mU/L	Not done		973	0 to 10 U/ml	101	0 to 100 U/ml	MMI (6 tablets/d, lowered stepwise to 1 tab/d)		July, 2005	4.3	20.2	0.66	Not done	377	88	MMI (continues with 1 tablet/d)		Oct, 2005	8.7	31.3	< 0,01	Not done	560	195	MMI (increased to 3 tab/d x 2 mo, 2 tab/d x 1 mo, then 1 tab/d)		March, 2006	4.6	15.2	0.03	Not done	Not done	Not done	MMI (continues 1 tab7d). Stopped spring 2007		Jan, 2009	3.9
59	C	S	F	41 yrs at 1st visit	Dec, 1994	May, 1988	36.6	4,3 to 9,2 pM/L	51.2	9 to 23,2 pM/L	Undetectable	0,4-5,6 mU/L	Not done		Not done		Not done		MMI (6 tablets/d, lowered stepwise to 1 tab/d) Stopped April, 1990		Oct, 1993	11.2	33.5	0.01	Not done	Not done	Not done	MMI (3 tablets/d x 2 months, then 2 tab/d x 2 mo, then 1 tab/d)		Dec, 1994	3.2	13.6	1.8	Not done	Not done	Not done	MMI (continues 1 tab/d)
60	P	S	M	Oct 01, 1961	May, 2002	Sept, 2000	8	3,1 to 6,5 pM/L	32	10,3 to 24,4 pM/L	< 0,01	0,25-4 mU/L	16.5	< 9 U/ml	Not done	< 100 U/ml	Not done		MMI (3 tab/d x 2 mo, 2 tab/d x 3 mo; then 1 tab/d)		March, 2001	2.9	11.6	4.5	Not done	Not done	Not done	MMI (1 tablet/d)		Sept, 2001	3.5	13.8	2.4	11.6	155	Not done	MMI continues 1 tablet/d)		May, 2002	7.5	32	<0,01	13.8	291	Not done	MMI (2 tab/d x 3 mo; then 1 tab/d)		Sept, 2002	4.4
61	M	G	M	Jan 08, 1966	Aug, 2004	Feb, 2000	13.8	2,4 to 5,6 pM/L	31.9	9,1 to 23,8 pM/L	Undetectable	0,43-4,8 mU/L	Not done	< 1,5	222	0-30 U/ml	156	0-100 U/ml	MMI (4 tablets/d, lowered stepwise to 1 tablet/d).		May, 2001	3	15.5	1.6	Not done	142	107	MMI (continues with 1 tablet/d)		Nov, 2001	2.8	14.7	1.5	Not done	97	83	MMI stopped		March, 2004	5.2	23.3	0.08	Not done	Not done	Not done	None		Aug, 2004	7.6
62	M	A	M	74 yrs at 1st visit	Feb, 2004	Dec, 2001	16.5	2,3 to 7,3 pM/L	48.9	10,3 to 25,7 pM/L	< 0,05	0,49-4,67 mU/L	Not done		Not done		Not done		MMI (4 tablets/d, lowered stepwise to 1 tablet/d)		April, 2002	9.4	34.7	0.1	Not done	Not done	Not done	MMI (Continues 2 tabelts/d; lowered to 1 tab/d on June, 2002)		Oct, 2002	5.2	16.4	0.92	Not done	Not done	Not done	MMI (continues 1 tablet/d). Stopped Sep, 2003		Feb, 2004	5.7	16.8	0.8	Not done	Not done	Not done	Thyroidectomy (Graves + multinod goiter) on March, 2004
63	S	D	F	Aug 03, 1964	Dec, 2004	Dec, 2001	16.1	2,2 to 5,2 pM/L	41.8	9,1 to 23,8 pM/L	< 0,01	0,4-4 mU/L	Not done	< 1 U//ml	391	< 35 U/ml	20.7	< 40 U/ml	MMI (4 tablets/d x 1 mo, 3 tab/dx 2 mo, 2 tab/d x 2 mo, then 1 tab/d).		Sep, 2002	2.8	14.1	1.3	Not done	Not done	Not done	MMI (continues with 1 tablet/d)		April, 2003	3.2	14.6	1	1.5	214	35	MMI stopped		Dec, 2004	8.2	42.1	< 0,01	5.2	346	124	MMI (2 tab/d x 2 mo; then 1 tab/d)		April, 2005	4.7
64	P	C	F	Aug 30, 1953	March, 2006	Oct, 2004	11.5	3,1 to 6,5 pM/L	68.2	9 to 23,2	< 0,01	0,25-4 mU/L	Not done	< 1 U/ml	2100	< 100 U/ml	69	< 100 U/ml	MMI (3 tab/d x 2 mo, 2 tab/d x 3 mo; then 1 tab/d)		Feb, 2005	4.7	17.4	0.73	Not done	1755	18	MMI (continues with 1 tablet/d)		March, 2006	3.5	11.7	5.5	Not done	Not done	Not done	MMI stopped.		Sep, 2006	3.8	13.8	2.4	0.7	993	21	None		May, 2007	Not done
65	G	A	F	Oct 25, 1971	Feb, 2003	Nov, 2000	19.5	2,4 to 5,6 pM/L	42.1	9,9 to 23,4	undetectable	0,43-4,8 mU/L	11.3	< 1,5 U/ml	71	< 100 U/ml	220	< 100 U/ml	MMI (4 tablets/d x 1 mo, 3 tab/dx 2 mo, 2 tab/d x 2 mo, then 1 tab/d).		July, 2001	3.1	12.4	2.97	2.5	648	16	MMI (continues 1 tablet/d).		June, 2002	3	12	3.3	0.5	Not done	Not done	MMI stopped Nov, 2002		Feb, 2003	3.5	14.3	1.9	0.5	453	22	None		July, 2004	3.3
66	B	P	F	March 04, 1974	Nov, 2010	Jan, 2005	22.3	2,8 to 6,4 pM/L	59.2	9,3 to 23,2	<0,01	0,4-4 mU/L	Not done	< 10 U/ml	996	0-34 U/ml	232	0-115 U/ml	MMI (6 tablets/d, lowered stepwise to 1 tab/d) Stopped Oct, 2007		Aug, 2006	3.9	14	2.2	Not done	165	66	MMI (continues with 1 tablet/d)		Nov, 2007	4.1	14.5	1.9	Not done	153	52	MMI stopped on Oct, 2007.		Nov, 2010	4.2	14.8	1.7	Not done	Not done	Not done	None
67	S	D	F	Sept 30, 1916	April, 2002	March, 1998	13.8	4,4 to 9,3 pM/L	28	11 to 24 pM/L	Undetectable	0,4-5,6 mU/L	Not done		37	<100	94	< 100	MMI (3 tablets x3 mo, lowered stepwise to 1 tablet/d). Stopped spring 2001		Apr, 2002	4.7	15.8	0.87	Not done	25	54	None		Aug, 2003	4.4	14.7	1.6	Not done	Not done	Not done	None
68	S	E	F	Oct 22, 1968	Sept, 2007	March, 2001	15.2	2,8 to 6,4 pM/L	71.9	10,3 to 24,4 pM/L	< 0,01	0,4-5 mU/L	Not done	< 1 U/ml	290	0 to 10 U/ml	311	0 to 100 U/ml	MMI (4 tablets/d x 1 mo, 3 tab/dx 2 mo, 2 tab/d x 2 mo, then 1 tab/d).		Nov, 2001	4.5	16.3	Not done	Not done	Not done	Not done	MMI (continues 1 tablet/d).		July, 2003	3.3	14	1.9	Not done	Not done	Not done	MMI stopped		Jan, 2006	4.6	15.9	1.2	1.2	185	112	None		Sept, 2007	13.4
69	DL	E	F	Aug 05, 1939	March, 2000	Fall 1972	Unavailab	Unavailab	Unavailab	Unavailab	Unavailab	Unavailab	Unavailab	Unavailab	Unavailab	Unavailab	Unavailab	Unavailab	MMI (6 tablets/d, lowered stepwise to 1 tab/d) Stopped summer 1979		June, 1977	Unavailab	Unavailab	Unavailab	Unavailab	Unavailab	Unavailab	RELAPSE- MMI (6 tab/d x 1 mo, lowered stepwise to 1 tab/d). Stopped end of 1980		March, 2000	3,5 (2,2-5,2)	14,2 (9,3-23,8)	2,6 (0,4-4)	0,5 (< 1)	66 (<100)	28 (<100)	None		Dec, 2000	3.7	14.4	2.5	Not done	Not done	Not done	None
70	S	C	F	May 22, 1947	July, 1999	April, 1994	1899-12-31 21:01:00	3,1 to 6,8 pM/L	45.6	11 to 24,4 pM/L	<0,01	0,43-4,8 mU/L	8.8	< 1 U/ml	333	< 100	42	< 50	MMI (6 tablets/d, lowered stepwise to 1 tab/d).		Feb, 1995	4.6	13.9	2.4	1.3	75	14	MMI (continues with 1 tablet/d)		Oct, 1994	3.7	13.4	2.8	1.4	89	37	MMI stopped		April, 1995	10	40.5	< 0,01	4.7	3800	290	MMI (4 tablets/d x 1 mo, 2 tab/d x 3 mo, then 1 t/d)		Dec, 1995	5.2
71	M	P	M	Jan 28, 1956	Febr, 2008	July, 2001	16.3	3,4 to 8,3 pM/L	35.4	11 to 24 pM/L	Undetectable	0,35-5,5	Not done		2456	0 to 10 U/ml	28555	0 to 100 U/ml	MMI (6 tablets/d, lowered stepwise to 1 tab/d).		May, 2002	5.4	13.7	3.5	Not done	654	12500	MMI (continues with 1 tablet/d). Stopped Oct, 2003		Dec, 2003	5	16.4	1.4	Not done	1143	5016	None		Aug, 2007	5.2	16.8	1.05	Not done	Not done	Not done	None		Feb, 2008	5.06
72	B	E	M	Feb 24, 1968	July, 1994	1980	Unavailab	Unavailab	Unavailab	Unavailab	Unavailab	Unavailab	Unavailab	Unavailab	Unavailab	Unavailab	Unavailab	Unavailab	MMI (6 tablets/d, lowered stepwise to 1 tab/d). Stopped 2 yrs later		March, 1993	18,1 (3,3 to 8,2)	35,3 (11 to 24)	<0,01 (0,25-5)	6,8 (<1,5)	Not done (0-100)	Not done (0-100)	MMI (from 6 tab/d x 1 mo, lowered stepwise to 1 tab/d)		Oct, 1993	4.9	15.7	2.3	Not done	Not done	Not done	MMI (continues 1 tab/d)		July, 1994	4.3	13.2	3.8	0.3	26	44	MMI stopped		March, 1995	4.5
73	C	MR	F	Oct 18, 1973	July, 2008	July, 2008	27.2	3,1 to 6,1 pM/L	29.9	9 to 24,4 pM/L	<0,01	0,25-4 mU/L	14.9	< 1,5 U/ml	350	< 34 U/ml	207	<70 U/ml	MMI (4 tablets/d x 1 mo, 3 tab/dx 2 mo, 2 tab/d x 2 mo, then 1 tab/d).		Sept, 2008	13.5	24.6	< 0,01	Not done	Not done	Not done	MMI (from 3 tab/d to 2 tab/d x 2 mos; then 1 tab/d)		Jan, 2009	5.6	15.2	1.7	Not done	Not done	Not done	MMI (continues 1 tab/d)		Aug, 2009	4.9	13.6	2.4	1.6	73	55	MMI (continues 1 tab/d)		Feb, 2010	4.6
74	G	G	F	27 yrs at 1st visit	April, 2000	March, 2000	14	2,4 to 5,7 pM/L	52.8	9,1 to 23,8 pM/L	Undetectable	0,43 to 4,8 mU/L	Not done		510	0-100 U/ml	13	0-100 U/ml	None		April, 2000	18.2	70	< 0,01	Not done	Not done	Not done	MMI (4 tablets/d x 1 mo, then 3 tab/d x 1 mo))		May, 2000	14.8	49	undetectable	Not done	Not done	Not done	MMI (continues 3 tab/d x 1 mo; then 2 tab/d)		Sep, 2000	3.4	14.7	Not done	Not done	Not done	Not done	MMI (1 tab/d)		Feb, 2001	3.1
75	C	S	F	Jan 24, 1985	Sep 25, 2013	Sep 12, 2013	9.58	1,74 to 3,4 pg/mL	28.04	10,6 to 19,4 pg/mL	<0,05	0,27-4,7 mcU/mL	Not done		Not done		Not done		MMI (4 tablets/die)		Oct 10, 2013	14,5 (2,7-5,7)	3,6 (0,7-1,7)	<0,004 (0,4-3,4)	4.72	11 (positive if > 10)	<1 (positive if > 30)	MMI (decreased to 3 tablets/die)		Nov 23, 2013	1.8	4.33	0.032	Not done	Not done	Not done	MMI (decreased to 2 tab/die)		Dic 23, 2013	2.77	8.74	0.034	Not done	Not done	Not done	MMI (increased to 2 and 1/2 tab/die)		Jan 20, 2014	1.76
76	C	G	F	Jun 19, 1965	Nov 20, 2013	Nov 13, 2013	10.21	2,3 to 4,2 pg/mL	3.49	0,9 to 1,76 ng/dL	0.01	0,35 to 5,5 mcU/mL	Not done	Not done	Not done	Not done	Not done	Not done	MMI (4 tab/die, before 6 tab/die for 5 days)		Dic 23, 2013	9,7 (2,7-5,7)	3,64 (0,7-1,7)	0,012 (0,4-3,4)	1,59 (positive if > 0,4)	24 (positive if > 10)	9 (positive if > 30)	MMI (continues 4 tab/die)		Jan 15, 2014	4,86 (2,3-4,2)	1,99 (0,9-1,76)	0,01 (0,35-5,5)	Not done	Not done	Not done	MMI (increased 5 tab/die)		Mar 25, 2014	3.85	1.32	0.01	Not done	Not done	Not done	MMI (continues 5 tab/die)
77	C	MP	F	Jul 20, 1946	Dic 10, 1999	Jul, 1999	13.58	2 to 4	3.12	0,75 to 1,6	<0,02		73.4	positive if > 10	179	positive if > 50	343	positive if > 100	MMI (3 tab/die since 1 month)		Dic 28, 1999	3,18 (2,4-5,6)	4,74 (5,6-15)	0,89 (0,3-3,6)	13,5 (0-16)	2 (positive if >10)	34 (positive if >50)	MMI (decrease to 2 and 1/2 tab/die)		Feb 14, 2001	3,06 (2,4-5,6)	6,23 (5,6-15	11,03 (0,3-3,6)	1.3	0.92	8.82	MMI (decreased to 1 tab/die, since 7 months 2 tab/die)		May 18, 2001	Not done	Not done	4.4	Not done	Not done	Not done	MMI (decreased to 1 tab/die odd days and 1/2 tab/die even days)		May 05, 2002	3.47
78	L	MG	F	Apr 30, 1957	Feb 12, 2014	Jan, 2014	10.7	3,1 to 6,1 pmol/L	31.6	10,3 to 21,8 pmol/L	<0,01	0,2-4,2	2.9	0-1	5	positive if > 34	Not done	Not done	MMI (3 tab/die)		Mar 25, 2014	8,4 (3,1-6,1)	29,2 (10,3-21,8)	<0,01 (0,2-4,2)	2,6 (0-1)	Not done	Not done	MMI (increased to 4 tab/die)		May 29, 2014	4,28 (2,7-5,7)	1,17 (0,7-1,7)	<0,004 (0,4-3,4)	2,4 (positive if >0,4)	Not done	Not done	MMI (continues 4 tab/die)		Oct 16, 2014	4,1 (3,1-6,1)	6,7 (10,3-21,8)	20.57	Not done	Not done	Not done	MMI (decreased to 2 tab/die)		Dic 16, 2014	4.5
79	M	G	F	Aug 19, 1970	Apr 22, 2014	Mar, 2014	4.79	2,2 to 4,2	2.45	0,8 to 1,9	0.05		13.4	positive if > 14	444	positive if > 16	293	positive if > 100	MMI (2 tab/die)		Jul 28, 2004	2,29 (2,2-4,2)	1,09 (0,8-1,3)	1,94 (0,4-4)	Not done	Not done	Not done	MMI (continues 2 tab/die)		Sep 7, 2004	3.18	0.95	14.2	Not done	Not done	Not done	MMI (decreased to 1 tab/die)		Oct 27, 2004	3.32	0.98	6.92	Not done	Not done	Not done	MMI (decreased to 1/2 tab/die)		Nov 15, 2004	3.5
80	O	N	F	Sep 06, 1963	May 06, 2004	Oct, 2003	17.38	2,62 to 5,69	37.29	9 to 19	0.01	0,35 to 4,94	128	0 to 10	209	0 to 12	37.3	0 to 34	MMI (1 tab/die odd days and 1 and 1/2 tab/die even days, at the beginning 6 tab/die)		May 31, 2004	15.3	5.5	0.02	Not done	Not done	Not done	MMI (increased to 2 tab/die)		Sep 11, 2004	1,82 (1,45-3,7)	0,69 (0,7-1,8)	18.329	20,4 (<1)	55 (<150)	84 (<150)	MMI (decreased to 1 tab/die)		Mar 23, 2005	4.04	11.77	0.81	Not done	Not done	Not done	MMI (continues 1 tab/die)		Oct 03, 2005	4.1
81	R	A	F	Nov 04, 1964	Jun 18, 2014	Apr, 2013	3.9	1,8 to 5	12.5	8 to 19	0.05	0,2 to 4	Not done	Not done	160.1	positive if >63	Not done	Not done	MMI (1 tab/die)		Jul 28, 2014	1,81 (2-4)	0,86 (0,7-1,7)	0.15	Not done	Not done	Not done	MMI (decreased to 1/2 tablets/die)		Aug 27, 2014	1,62 (2-4)	0,49 (0,7-1,7)	0.577	Not done	Not done	Not done	MMI (decreased to 1/2 alternated days)		Oct 01, 2014	2.9	10.86	0.771	Not done	Not done	Not done	MMI (continues 1/2 alternated days)		Dic 02, 2014	3.03
82	M	M	M	May 23, 1976	Jun 27, 2014	Mar, 2014	26.38	1,45 to 3,48	2.54	0,71 to 1,85	Undetectable	Undetectable	31.38	< 1,22	1435	<5,6	16.94	< 4	MMI (4 tab/die)		Jul 25, 2014	2,55 (1,45-3,48)	0,72 (0,71-1,85)	0.002	Not done	Not done	Not done	MMI (decreased to 3 tablets/die)		Aug 07, 2014	2.56	0.45	0.028	Not done	Not done	Not done	MMI (continues 3 tablets/die)		Oct 18, 2014	2,8 (1,45-3,48)	0,4 (0,71-1,85)	12.77	Not done	Not done	Not done	MMI (decreased to 1 and 1/2 tab/die)		Nov 10, 2014	2.12
83	G	A	F	Jul 08, 1991	Mar 30, 2009	Apr, 2008	4	2,3 to 4,2 pg/mL	1.3	0,9 to 1,8 ng/dL	1.31	0,35 to 5,5 mcU/mL	Not done	Not done	Not done	Not done	Not done	Not done	MMI (1 tab/die since 2 months, before 1 and 1/2 tab/die)		Jun 24, 2009	3,7 (2,3-4,2)	1,4 (0,9-1,8)	1,69 (0,35-5,5)	Not done	Not done	Not done	MMI (continues 1 tab/die)		Dic 14, 2009	3.5	1.4	1.24	0,7 (<1)	3124 (<40)	96 (<100)	MMI (continues 1 tab/die)		Mar 10, 2010	3.7	1.4	1.88	Not done	Not done	Not done	MMI (continues 1 tab/die)		Jun 26, 2010	3.9
84	B	P	F	Jun 24, 1967	Jul 23, 2004	Jul, 2004	3.94	1,45 to 3,7	1.52	0,7 to 1,8	0.021	0,35 to 4,9	0.8	positive if >1	Not done	Not done	Not done	Not done	MMI (2 tab/die x 15 days, than 1 and 1/2 tab/die)		Feb 23, 2005	2,7 (1,7-3,7)	0,9 (0,7-1,4)	1.9	Not done	Not done	Not done	MMI (continues 1 and 1/2 tab/die)		Dic 07, 2005	Not done	Not done	3.19	Not done	Not done	Not done	MMI (continues 1 and 1/2 tab/die)		Oct 23, 2006	Not done	Not done	4.21	Not done	Not done	Not done	MMI (decreased to 1 tab/die)		Jun 23, 2008	3,8 (2,3-4,2)
85	C	D	F	Apr 19, 1935	Mar 30, 2001	Mar, 2001	4.7	1,9 to 5	2,,08	0,8 to 1,8	0.01	0,1 to 4	Not done	Not done	Not done	Not done	Not done	Not done	MMI (2 tab/die, before 1 tab/die for 15 days)		Oct 17, 2002	3.14	1.24	0.07	Not done	Not done	Not done	MMI (3 tab/die, before 2 and 1/2 tab/die since May 2002)		Feb 12, 2003	2.4	0.8	23.7	Not done	Not done	Not done	MMI (decreased to 1 tab/die)		Jun 09, 2003	4.3	1.6	0.01	Not done	Not done	Not done	MMI (increased to 1 and 1/2 tab/die odd days and 2 tab/die even days since, before 1 and 1/2 tab/die since 2 months )		Jan 26, 2004	3.2
86	DL	AS	F	Dic 26, 1966	Feb 25, 2009	Aug 2008	10.65	2,5 to 4,6	3.89	0,7 to 1,7	0.04	0,5 to 3,8	20.5	negative if <1	146.4	0 to 50	12	0 to 110	MMI (3 and 1/2 tab/die, before 3 tab/die for a month)		Apr 09, 2009	7,11 (1,45-3,7)	2,12 (0,7-1,8)	<0,003	27,31 (<1)	861 (<40)	190 (100)	MMI (continues 3 and 1/2 tab/die)		Jun 25, 2009	3.11	1.36	0.02	Not done	Not done	Not done	MMI (continues 3 and 1/2 tab/die)		Sep 16, 2009	2,07 (2,5-4,6)	0,53 (0,7-1,7)	67.56	Not done	Not done	Not done	MMI (decreased to 1 tab/die)		Oct 22, 2009	2.42
87	G	G	F	Feb 01, 1954	May 07, 2003	Jun 04, 2004	12.72	1,45 to 3,8	4.57	0,7 to 1,8	<0,003	0,35 to 4,9	2.7	positive if >2	>1000	0 to 10	119.5	0 to 50	MMI (4 tab/die for 2 weeks, than 3 tab/die)		Jul 28, 2004	4,2 (1,8-4,5)	1,8 (0,7-1,8)	0,01 (0,35-5,5)	Not done	Not done	Not done	MMI (continues 3 tab/die)		Sep 13, 2004	2,5 (1,8-4,5)	0,9 (0,7-1,8)	17.62	Not done	185 (0-10)	87 (0-28,7)	MMI (decreased to 1 tab/die)		Dic 20, 2004	2,9 (1,8-4)	1 (0,7-1,8)	5.06	Not done	Not done	Not done	MMI (decreased to 1/2 tab/die)		Jan 27, 2005	3.1
88	G	A	F	Dic 30, 1950	Nov 22, 2006	Nov,2005	6.32	2,3 to 4,5	31.9	8 to 17,6	0.005	0,35 to 5,5	Not done	Not done	2097.6	positive if >100	60	positive if >100	MMI (2 tab/die since Nov 2005)		Dic 21, 2006	2,76 (1,45-3,7)	0,67 (0,7-1,8)	19.054	29,34 (<1)	100,3 (<40)	107,9 (<100)	MMI (decreased to 1/2 tab/die)		Apr 03, 2007	4,5 (2,3-4,5)	10,9 (8-17,6)	0.001	Not done	Not done	Not done	MMI (increased to 1 tab/die)		Nov 22, 2007	3.36	11.8	2.67	Not done	Not done	Not done	MMI (continues 1 tab/die)		Jun 03, 2008	3.02
89	G	V	M	Mar 02, 1989	Apr 06, 2009	Apr, 2008	9.1	2 to 4,9	3.4	0,7 to 1,7	0.03	0,25 to 5	1.49	positive if >1,5	Not done	Not done	Not done	Not done	MMI (4 tab/die since Mar 2009)		May 22, 2009	2,8 (2-4,9)	0,9 (0,7-1,7)	0,08 (0,25-5)	Not done	Not done	Not done	MMI (decreased to 3 tab/die)		Jul 13, 2009	2.99	0.93	0.792	Not done	Not done	Not done	MMI (decreased to 2 and 1/2 tab/die)		Oct 19, 2009	2.56	1.32	0.031	Not done	Not done	Not done	MMI (continues 2 and 1/2 tab/die)		Feb 15, 2010	1.72
90	V	AM	F	Jan 28, 1987	Nov 24, 2003	May 2003	9.13	2,8 to 7,1	34.72	12 to 22	0.03	0,27 to 4,2	3.1	0 to 9	5	0 to 50	20	0 to 180	MMI (1 and 1/2 tab die, before 1 tab/die since 4 months)		Dic 23, 2003	3,58 (2,3-5,6)	8,35 (5,6-13)	0,75 (0,3-3,6)	1,8 (<1)	2,3 (0-10)	1,2 (0-50)	MMI (decreased to 1 tab/die odd days and 1 and 1/2 tab/die even days)		Mar 23, 2004	2,24 (1,8-4,2)	6,94 (7-18)	6.013	Not done	Not done	Not done	MMI (decreased to 1 tab/die, patient assumed 1 and 1/2 tab/die every day)		May 17, 2004	3,1 (1,8-4,2)	10,4 (7-18)	10.4	Not done	Not done	Not done	MMI (decreased to 1/2 tab/die alternated days, before 1/2 tab/die every days for 7 days)		Aug 06, 2004	3,28 (1,8-4,2)
[truncated: 182 more columns]
